# Supplementary material for: GNAS AS2 methylation status enables mechanism-based categorization of pseudohypoparathyroidism type 1B
Source: JCI Insight. 2024 Jan 30;9(5):e177190. doi: 10.1172/jci.insight.177190 (PMC10972583; doi:10.1172/jci.insight.177190)
Supplement: Supporting data values [file jciinsight-9-177190-s197.xlsx]

## Sheet: figure2C
2C
Normal	sporadic-c	sporadic-i	UPDpat	NESP55-AS3/4 Del	STX16 del	NESP55-AS1 duplication	Retrotransposon	Inversion
61.8889	1.52637	38.594	2.59313	5.36299	51.1747	47.9689	52.8434	48.8512
50.2839	3.51071	28.6572	0	1.98112	51.4374		51.7412
53.9412	1.78872		3.25695		52.1858		50.7774
55.2282	2.92765				48.6757		50.496
56.8319	9.67201				50.1653		56.3869
51.8265	3.41375				48.2909		53.8529
55.296	4.11902				51.615
50.7564	2.1119
57.3349	2.94913
53.459
52.0554
50.7166
51.4967
53.1668
51.045
55.4854
49.3572
58.1328
52.5949
66.2888
52.3637

## Sheet: figure2D
2D
Normal	sporadic-c	sporadic-i	UPDpat	NESP55-AS3/4 Del	STX16 del	NESP55-AS1 duplication	Retrotransposon	Inversion
51.9226	11.8094	36.9361	14.8272	13.4027	48.2048	47.3068	56.6417	50.2176
55.1433	12.7857	53.1305	14.7205	9.72122	52.0685		47.9701
56.5985	7.97037		10.0673		53.7795		49.2463
60.0415	11.4373				47.1022		53.0534
50.0777	17.0648				49.9203		59.3142
65.6579	12.3907				52.4714		49.9083
50.2312	11.3288				69.8039
50.9906	10.4095
77.8568	16.6616
58.1896
71.4519
58.5509
77.5692
81.8743
56.0846
54.4702
57.558
59.5626
53.2232
75.1029
56.5213

## Sheet: figure2E
2E
Normal	sporadic-c	sporadic-i	UPDpat	NESP55-AS3/4 Del	STX16 del	NESP55-AS1 duplication	Retrotransposon	Inversion
49.9691	5.93364	37.7093	9.71277	11.7228	14.8793	18.121	54.0406	46.9819
49.518	7.06851	43.6882	6.62928	7.77016	24.3109		53.0305
47.3562	5.63179		7.33292		27.24		54.245
52.1424	6.23686				20.4492		53.2028
54.6162	7.52703				21.8096		51.4947
52.7403	10.7575				18.8863		55.9868
47.0229	14.918				27.9459
47.9299	7.78976
63.8308	10.2198
35.3246
60.6139
54.8315
62.9908
69.9279
53.4178
48.3098
38.102
57.5451
47.0216
54.7041
51.5829

## Sheet: figure3B
3B
Normal	spor-c	spor-i	UPDpat	NESP55-AS3/4 Del	STX16 del	NESP55-AS1 duplication	Retrotransposon	Inversion
24.6873	0.579488		1.96006	0.15817	0.469013	0.831312	43.9532	20.6687
39.1304	0.0457896	19.8525		0.676525	1.07414		50.541
26.0427
15.639
27.2484
25.574
30.4428
24.2545
35.3279
31.7279
46.6655
26.1247
25.7914
32.903
3.73223
33.9474
19.101
23.8924
30.772

## Sheet: figure3C-E
3C-E
AS256	AS166	AS320	AS2MSRE
55.2282	60.0415	52.1424	26.0427
56.8319	50.0777	54.6162	25.574
51.8265	65.6579	52.7403	35.3279
50.7564	50.9906	47.9299	24.6873
57.3349	77.8568	63.8308	32.903
53.459	58.1896	35.3246	15.639
52.0554	71.4519	60.6139	26.1248
50.7166	58.5509	54.8315	25.7914
51.4967	77.5692	62.9908	31.7279
53.1668	81.8743	69.9279	46.6655
51.045	56.0846	53.4178	39.1304
58.1328	59.5626	57.5451	33.9474
49.3572	57.558	38.102	3.73223
55.4854	54.4702	48.3098	24.2545
52.3637	56.5213	51.5829	30.772
66.2888	75.1029	54.7041	23.8924
52.5949	53.2232	47.0216	19.101

## Sheet: figure3F
3F
AS320	AS2MSRE
10.7575	0.579488
7.78976	0.0457896
37.7093	19.8525
6.62928	1.96006
12.6731	0.15817
7.77016	0.676525
20.4492	0.469013
18.8863	1.07414
18.121	0.831312
54.0406	43.9532
53.0305	50.541
46.9819	20.6688
52.1424	26.0427
54.6162	25.574
52.7403	35.3279
47.9299	24.6873
63.8308	32.903
35.3246	15.639
60.6139	26.1248
54.8315	25.7914
62.9908	31.7279
69.9279	46.6655
53.4178	39.1304
57.5451	33.9474
38.102	3.73223
48.3098	24.2545
51.5829	30.772
54.7041	23.8924
47.0216	19.101

## Sheet: figure4B
4B
WT	ΔMat	ΔPat
3.59835	0.018911	3.73132
	0.006742	2.69128
	0.033321	4.80148
	0.068672

## Sheet: figure4C
4C
WT	ΔMat	ΔPat
3.50606	0.458432	3.60258
	0.749931	2.93002
	0.245151	1.27726
	0.17291

## Sheet: figure5C
5C
Promoterless	STX16ICR	STX16ICR+SVA	STX16ICR+SVAinv
1.22352	95.2701	0.60532	17.8465
0.798686	127.414	0.456392	31.9474
1.04612	97.7378	0	18.2055
0.976081	79.5782	1.17996	28.5824

## Sheet: figure5D
5D
Promoterless	STX16ICR	STX16ICR+SVA	STX16ICR+SVATR1	STX16ICR+SVATR2	STX16ICR+SVATR3
0.234555	102.662	0.41973	1.20052	0.931371	9.04272
0.073332	83.7647	0.16878	0.768661	0.521233	9.90562
0.42195	113.573	0.131273	0.911413	0.601876	10.6798

[truncated: 2 more sheets: Supplemental_figure1, Supplemental_table1]
